# Supplementary material for: Microbial community dynamics during aerobic granulation in a sequencing batch reactor (SBR)
Source: PeerJ. 2019 Aug 29;7:e7152. doi: 10.7717/peerj.7152 (PMC6717656; doi:10.7717/peerj.7152)
Supplement: Supplemental Information 2 [file peerj-07-7152-s002.xls]

## Sheet: Summary
					Settling time	Cycle duration	Aeration rate	Influent concentration	Biomass	Standard Deviation	Organic Loading Rate	Organic Removal Rate	Organic Removal Efficiency		Total Suspended Solids	Standard Deviation	Volatile Suspended Solids	Standard Deviation	Solid Volumetric Index	Total Nitrogen (influent)	Total Nitrogen (effluent)	Nitrogen Removal Efficiency		Nutrientes/Microorganismos	Solids Retention Time	DO	Maximum feret diameter	Feret Diameter
			Day	Days	min	h	L/min	S0	Biomass	SD	OLR	ORR	η		MLTSS	SD	MLVSS	SD	SVI	TN	TN	η		F/M ratio	SRT	O2	F max	Feret
			dd/mm/yy	d				mgCOD/L	gCOD/L	gCOD/L	kgCOD m3 day	kgCOD m3 day	%		g/L	g/L	g/L	g/L	mL/g	mg/L	mg/L	%		gCOD/gMLVSS d	d	mg/L	mm	mm
Acclimation	Condition 1	Flocs	2015-04-09	0	30	4	2	2311.11	4.13	0.101835	6.93333	6.65667	0.960096	96.0096	4.401	0.0914768	2.82867	0.114282	222.677	127.8	70.3	0.449922	45	2.4511	0.678012	4.63
			2015-04-13	4	30	4	2	2222.22	3.38444	0.03849	6.66667	6.28667	0.943	94.3	5.42867	0.0565892	2.365	0.0619919	151.05	82.53	45.88	0.444081	44	2.81889	1.54373	3.77
			2015-04-15	6	30	4	2	2188.89	4.64	0.101835	6.56667	5.82	0.886294	89	6.10767	0.0159478	2.774	0.0260576	122.796	74.01	27.78	0.624645	62	2.36722	1.59609	2.14
			2015-04-17	8	30	4	2	2077.78	4.99778	0.101835	6.23333	5.76	0.924064	92.4064	6.773	0.0685493	3.29933	0.0135769	95.9693	68.81	23.98	0.651504	65	1.88927	1.83568	1
			2015-04-21	12	30	4	2	2100	7.24778	0.138778	6.3	5.91	0.938095	94	8.816	0.178426	4.84033	0.0938847	70.3267	72.03	18.558	0.742357	74	1.30156	2.84502	1.2
Granulation			2015-04-22	13	3	4	2	2100	6.41111	0.03849	6.3	5.86667	0.931217	93.1217	10.068	0.285741	5.72967	0.0366788	32.2805	72.03	23.6	0.672359	67	1.09954	2.97593	1.8
		Granules	2015-04-27	18	3	4	2	2111.11	5.09222	0.03849	6.33333	5.87667	0.927895	92.7895	8.06733	0.529576	4.37367	0.453001	27.8903	51.18	17.656	0.655021	66	1.44806	1.70447	3.88	10.02	0.77	19		0.923333
			2015-04-29	20	3	4	2	2111.11	6.49	0.07698	6.33333	5.93667	0.937368	94	7.27833	0.246133	3.703	0.173517	21.9831	51.18	10.614	0.792614	79	1.71032	2.47969	4.29	8.97	0.95	20
			2015-05-01	22	3	4	2	2111.11	5.67333	0.2	6.44444	6.19111	0.96069	96.069	8.429	0.166586	4.43767	0.202786	20.7617	75.69	13.554	0.820927	82	1.45221	4.02936	4.64	5.47	1.05	21
	Condition 2		2015-05-04	25	1	6	2.5	3222.22	5.58222	0.03849	6.44444	6.05333	0.93931	94	9.13033	0.774624	4.42117	0.544333	18.0716	75.69	32.86	0.565861	57	1.45763	3.52378	4.35	11.43	1.41	25
			2015-05-06	27	1	6	2.5	3300	5.88	0.0666667	6.6	6.49333	0.983838	98.3838	9.738	0.560626	5.09133	0.457122	16.4305	102.9	29.4	0.714286	71	1.29632	2.73062	5.18	9.5	1.28	27		1.384
			2015-05-08	29	1	6	2.5	3088.89	6.77778	0.167774	6.17778	5.91111	0.956835	96	9.82433	0.552482	5.16767	0.355721	25.447	106	15.058	0.857943	86	1.19547	4.43788	4.01	9.53	1.21	28
			2015-05-11	32	1	6	2.5	3088.89	5.88778	0.07698	6.17778	5.86444	0.949281	95	10.2017	0.642495	5.05533	0.350885	25.486	106	16.604	0.843358	84	1.22203	3.43537	3.51	9.45	1.46	29
			2015-05-13	34	1	6	2.5	3177.78	8.06111	0.07698	6.35556	6.16667	0.97028	97.028	7.64633	0.416716	3.42567	0.134005	26.1563	96.68	29.46	0.695283	70	1.85528	2.01985	3.45	8.06	1.56	32
		Fluffly granules	2015-05-15	36	1	6	2.5	3177.78	5.60889	0.26943	6.35556	6.15111	0.967832	97	8.64333	0.136738	3.73233	0.129466	28.924	96.68	26.13	0.729727	73	1.70284	2.82657	4.49
			2015-05-18	39	1	6	2.5	3450	4.22333	0.03849	6.9	6.63667	0.961836	96.1836	6.33267	0.0275741	2.91833	0.0323316	47.3734	73.35	22.34	0.695433	70	2.36436	1.31905	4.67
			2015-05-22	43	1	6	2.5	3088.89	3.08667	0.0666667	6.17778	6.08444	0.984892	98.4892	6.266	0.366305	2.356	0.246453	47.8774	84.6	27.28	0.677541	68	2.62215	0.65941	5.37
			2015-05-25	46	1	6	2.5	3133.33	3.30444	0.0666667	6.26667	6.07556	0.969504	96.9504	6.142	0.329296	2.43633	0.216181	146.532	96.14	28.24	0.706262	71	2.57217	0.508653	4.23	13.79	0.83	46
			2015-05-29	50	1	6	2.5	3133.33	2.35889	0.03849	6.26667	5.96222	0.951418	95.1418	5.32867	0.612252	1.23033	0.40469	187.664	55.2	18.126	0.67163	67	5.09347	0.854398	4.59
																			25.7289
		2015-04-09	2015-04-09	0
		2015-04-13	2015-04-13	4
		2015-04-15	2015-04-15	6
		2015-04-17	2015-04-17	8
		2015-04-21	2015-04-21	12
		2015-04-22	2015-04-22	13
			2015-04-24	15
		2015-04-27	2015-04-27	18
		2015-04-29	2015-04-29	20
		2015-05-01	2015-05-01	22
		2015-05-04	2015-05-04	25
		2015-05-06	2015-05-06	27
		2015-05-08	2015-05-08	29
		2015-05-11	2015-05-11	32
		2015-05-13	2015-05-13	34
		2015-05-15	2015-05-15	36
		2015-05-18	2015-05-18	39
			2015-05-20	41
		2015-05-22	2015-05-22	43
		2015-05-25	2015-05-25	46
		2015-05-29	2015-05-29	50

## Sheet: Triplicate
						Influent concentration	Biomass	Organic Loading Rate	Organic Removal Rate	Organic Removal Efficiency	Total Suspended Solids	Volatile Suspended Solids	Standard Deviation	Solid Volumetric Index	Total Nitrogen (influent)	Total Nitrogen (effluent)	Nitrogen Removal Efficiency	Food to Mass Ratio	Solids Retention Time
	Day	Days	Settling time	Cycle duration	Aeration rate	S0	Biomass	OLR	ORR	η	MLTSS	MLVSS	SD	SVI	TN	TN	η	F/M	SRT
Number	dd/mm/yy	d	min	h	L/min	mgCOD/L	gCOD/L	kgCOD m3 day	kgCOD m3 day	%	g/L	g/L	g/L	mL/g	mg/L	mg/L	%	gCOD/gMLVSS d	d
1	2015-04-09	0	30	4	2	2311.11	4.13	6.93333	6.65667	0.960096	4.401	2.82867	0.114282	222.677	127.8	70.3	0.449922	2.4511	0.678012
1	2015-04-09	0	30	4	2	2311.11	4.13	6.93333	6.65667	0.960096	4.401	2.82867	0.114282	222.677	127.8	70.3	0.449922	2.4511	0.678012
1	2015-04-09	0	30	4	2	2311.11	4.13	6.93333	6.65667	0.960096	4.401	2.82867	0.114282	222.677	127.8	70.3	0.449922	2.4511	0.678012
2	2015-04-13	4	30	4	2	2222.22	3.38444	6.66667	6.28667	0.943	5.42867	2.365	0.0619919	151.05	82.53	45.88	0.444081	2.81889	1.54373
2	2015-04-13	4	30	4	2	2222.22	3.38444	6.66667	6.28667	0.943	5.42867	2.365	0.0619919	151.05	82.53	45.88	0.444081	2.81889	1.54373
2	2015-04-13	4	30	4	2	2222.22	3.38444	6.66667	6.28667	0.943	5.42867	2.365	0.0619919	151.05	82.53	45.88	0.444081	2.81889	1.54373
3	2015-04-15	6	30	4	2	2188.89	4.64	6.56667	5.82	0.886294	6.10767	2.774	0.0260576	122.796	74.01	27.78	0.624645	2.36722	1.59609
3	2015-04-15	6	30	4	2	2188.89	4.64	6.56667	5.82	0.886294	6.10767	2.774	0.0260576	122.796	74.01	27.78	0.624645	2.36722	1.59609
3	2015-04-15	6	30	4	2	2188.89	4.64	6.56667	5.82	0.886294	6.10767	2.774	0.0260576	122.796	74.01	27.78	0.624645	2.36722	1.59609
4	2015-04-17	8	30	4	2	2077.78	4.99778	6.23333	5.76	0.924064	6.773	3.29933	0.0135769	95.9693	68.81	23.98	0.651504	1.88927	1.83568
4	2015-04-17	8	30	4	2	2077.78	4.99778	6.23333	5.76	0.924064	6.773	3.29933	0.0135769	95.9693	68.81	23.98	0.651504	1.88927	1.83568
4	2015-04-17	8	30	4	2	2077.78	4.99778	6.23333	5.76	0.924064	6.773	3.29933	0.0135769	95.9693	68.81	23.98	0.651504	1.88927	1.83568
5	2015-04-21	12	30	4	2	2100	7.24778	6.3	5.91	0.938095	8.816	4.84033	0.0938847	70.3267	72.03	18.558	0.742357	1.30156	2.84502
5	2015-04-21	12	30	4	2	2100	7.24778	6.3	5.91	0.938095	8.816	4.84033	0.0938847	70.3267	72.03	18.558	0.742357	1.30156	2.84502
5	2015-04-21	12	30	4	2	2100	7.24778	6.3	5.91	0.938095	8.816	4.84033	0.0938847	70.3267	72.03	18.558	0.742357	1.30156	2.84502
6	2015-04-22	13	3	4	2	2100	6.41111	6.3	5.86667	0.931217	10.068	5.72967	0.0366788	32.2805	72.03	23.6	0.672359	1.09954	2.97593
6	2015-04-22	13	3	4	2	2100	6.41111	6.3	5.86667	0.931217	10.068	5.72967	0.0366788	32.2805	72.03	23.6	0.672359	1.09954	2.97593
6	2015-04-22	13	3	4	2	2100	6.41111	6.3	5.86667	0.931217	10.068	5.72967	0.0366788	32.2805	72.03	23.6	0.672359	1.09954	2.97593
7	2015-04-27	18	3	4	2	2111.11	5.09222	6.33333	5.87667	0.927895	8.06733	4.37367	0.453001	27.8903	51.18	17.656	0.655021	1.44806	1.70447
7	2015-04-27	18	3	4	2	2111.11	5.09222	6.33333	5.87667	0.927895	8.06733	4.37367	0.453001	27.8903	51.18	17.656	0.655021	1.44806	1.70447
7	2015-04-27	18	3	4	2	2111.11	5.09222	6.33333	5.87667	0.927895	8.06733	4.37367	0.453001	27.8903	51.18	17.656	0.655021	1.44806	1.70447
8	2015-04-29	20	3	4	2	2111.11	6.49	6.33333	5.93667	0.937368	7.27833	3.703	0.173517	21.9831	51.18	10.614	0.792614	1.71032	2.47969
8	2015-04-29	20	3	4	2	2111.11	6.49	6.33333	5.93667	0.937368	7.27833	3.703	0.173517	21.9831	51.18	10.614	0.792614	1.71032	2.47969
8	2015-04-29	20	3	4	2	2111.11	6.49	6.33333	5.93667	0.937368	7.27833	3.703	0.173517	21.9831	51.18	10.614	0.792614	1.71032	2.47969
9	2015-05-01	22	3	4	2	2111.11	5.67333	6.44444	6.19111	0.96069	8.429	4.43767	0.202786	20.7617	75.69	13.554	0.820927	1.45221	4.02936
9	2015-05-01	22	3	4	2	2111.11	5.67333	6.44444	6.19111	0.96069	8.429	4.43767	0.202786	20.7617	75.69	13.554	0.820927	1.45221	4.02936
9	2015-05-01	22	3	4	2	2111.11	5.67333	6.44444	6.19111	0.96069	8.429	4.43767	0.202786	20.7617	75.69	13.554	0.820927	1.45221	4.02936
10	2015-05-04	25	1	6	2.5	3222.22	5.58222	6.44444	6.05333	0.93931	9.13033	4.42117	0.544333	18.0716	75.69	32.86	0.565861	1.45763	3.52378
10	2015-05-04	25	1	6	2.5	3222.22	5.58222	6.44444	6.05333	0.93931	9.13033	4.42117	0.544333	18.0716	75.69	32.86	0.565861	1.45763	3.52378
10	2015-05-04	25	1	6	2.5	3222.22	5.58222	6.44444	6.05333	0.93931	9.13033	4.42117	0.544333	18.0716	75.69	32.86	0.565861	1.45763	3.52378
11	2015-05-06	27	1	6	2.5	3300	5.88	6.6	6.49333	0.983838	9.738	5.09133	0.457122	16.4305	102.9	29.4	0.714286	1.29632	2.73062
11	2015-05-06	27	1	6	2.5	3300	5.88	6.6	6.49333	0.983838	9.738	5.09133	0.457122	16.4305	102.9	29.4	0.714286	1.29632	2.73062
11	2015-05-06	27	1	6	2.5	3300	5.88	6.6	6.49333	0.983838	9.738	5.09133	0.457122	16.4305	102.9	29.4	0.714286	1.29632	2.73062
12	2015-05-08	29	1	6	2.5	3088.89	6.77778	6.17778	5.91111	0.956835	9.82433	5.16767	0.355721	25.447	106	15.058	0.857943	1.19547	4.43788
12	2015-05-08	29	1	6	2.5	3088.89	6.77778	6.17778	5.91111	0.956835	9.82433	5.16767	0.355721	25.447	106	15.058	0.857943	1.19547	4.43788
12	2015-05-08	29	1	6	2.5	3088.89	6.77778	6.17778	5.91111	0.956835	9.82433	5.16767	0.355721	25.447	106	15.058	0.857943	1.19547	4.43788
13	2015-05-11	32	1	6	2.5	3088.89	5.88778	6.17778	5.86444	0.949281	10.2017	5.05533	0.350885	25.486	106	16.604	0.843358	1.22203	3.43537
13	2015-05-11	32	1	6	2.5	3088.89	5.88778	6.17778	5.86444	0.949281	10.2017	5.05533	0.350885	25.486	106	16.604	0.843358	1.22203	3.43537
13	2015-05-11	32	1	6	2.5	3088.89	5.88778	6.17778	5.86444	0.949281	10.2017	5.05533	0.350885	25.486	106	16.604	0.843358	1.22203	3.43537
14	2015-05-13	34	1	6	2.5	3177.78	8.06111	6.35556	6.16667	0.97028	7.64633	3.42567	0.134005	26.1563	96.68	29.46	0.695283	1.85528	2.01985
14	2015-05-13	34	1	6	2.5	3177.78	8.06111	6.35556	6.16667	0.97028	7.64633	3.42567	0.134005	26.1563	96.68	29.46	0.695283	1.85528	2.01985
14	2015-05-13	34	1	6	2.5	3177.78	8.06111	6.35556	6.16667	0.97028	7.64633	3.42567	0.134005	26.1563	96.68	29.46	0.695283	1.85528	2.01985
15	2015-05-15	36	1	6	2.5	3177.78	5.60889	6.35556	6.15111	0.967832	8.64333	3.73233	0.129466	28.924	96.68	26.13	0.729727	1.70284	2.82657
15	2015-05-15	36	1	6	2.5	3177.78	5.60889	6.35556	6.15111	0.967832	8.64333	3.73233	0.129466	28.924	96.68	26.13	0.729727	1.70284	2.82657
15	2015-05-15	36	1	6	2.5	3177.78	5.60889	6.35556	6.15111	0.967832	8.64333	3.73233	0.129466	28.924	96.68	26.13	0.729727	1.70284	2.82657
16	2015-05-18	39	1	6	2.5	3450	4.22333	6.9	6.63667	0.961836	6.33267	2.91833	0.0323316	47.3734	73.35	22.34	0.695433	2.36436	1.31905
16	2015-05-18	39	1	6	2.5	3450	4.22333	6.9	6.63667	0.961836	6.33267	2.91833	0.0323316	47.3734	73.35	22.34	0.695433	2.36436	1.31905
16	2015-05-18	39	1	6	2.5	3450	4.22333	6.9	6.63667	0.961836	6.33267	2.91833	0.0323316	47.3734	73.35	22.34	0.695433	2.36436	1.31905
17	2015-05-22	43	1	6	2.5	3088.89	3.08667	6.17778	6.08444	0.984892	6.266	2.356	0.246453	47.8774	84.6	27.28	0.677541	2.62215	0.65941
17	2015-05-22	43	1	6	2.5	3088.89	3.08667	6.17778	6.08444	0.984892	6.266	2.356	0.246453	47.8774	84.6	27.28	0.677541	2.62215	0.65941
17	2015-05-22	43	1	6	2.5	3088.89	3.08667	6.17778	6.08444	0.984892	6.266	2.356	0.246453	47.8774	84.6	27.28	0.677541	2.62215	0.65941
18	2015-05-25	46	1	6	2.5	3133.33	3.30444	6.26667	6.07556	0.969504	6.142	2.43633	0.216181	146.532	96.14	28.24	0.706262	2.57217	0.508653
18	2015-05-25	46	1	6	2.5	3133.33	3.30444	6.26667	6.07556	0.969504	6.142	2.43633	0.216181	146.532	96.14	28.24	0.706262	2.57217	0.508653
18	2015-05-25	46	1	6	2.5	3133.33	3.30444	6.26667	6.07556	0.969504	6.142	2.43633	0.216181	146.532	96.14	28.24	0.706262	2.57217	0.508653
19	2015-05-29	50	1	6	2.5	3133.33	2.35889	6.26667	5.96222	0.951418	5.32867	1.23033	0.40469	187.664	55.2	18.126	0.67163	5.09347	0.854398
19	2015-05-29	50	1	6	2.5	3133.33	2.35889	6.26667	5.96222	0.951418	5.32867	1.23033	0.40469	187.664	55.2	18.126	0.67163	5.09347	0.854398
19	2015-05-29	50	1	6	2.5	3133.33	2.35889	6.26667	5.96222	0.951418	5.32867	1.23033	0.40469	187.664	55.2	18.126	0.67163	5.09347	0.854398

## Sheet: DQO
			DQO Total				DQO Soluble				DQO Efluente				DQO Alimentación			3333.33	3333.33	3333.33	3333.33					OLR		ORR		Removal eff
Fecha	Días	Dilución	1	2	3	Dilución	1	2	3	Dilución	1	2	3	Dilución	1	2	3	DQO T	DQO S	DQO E	DQO A	Biomasa	SD		h/cicle	mgCOD/L h	kgCOD m3 day	mgCOD/L h	kgCOD m3 day	%
2015-04-09	0	20	0.065	0.062	0.063	1	0.027	0.027	0.029					10	0.07	0.069	0.069	4222.22	92.2222		2311.11	4130	101.835	0.101835	4	288.889	6.93333	277.361	6.65667	0.960096
2015-04-13	4	20	0.052	0.053	0.053	1	0.036	0.04	0.038	5	0.011	0.014	0.016	10	0.067	0.067	0.066	3511.11	126.667	227.778	2222.22	3384.44	38.49	0.03849	4	277.778	6.66667	261.944	6.28667	0.943
2015-04-15	6	20	0.072	0.075	0.073	1	0.068	0.081	0.075	5	0.019	0.017	0.021	10	0.066	0.065	0.066	4888.89	248.889	316.667	2188.89	4640	101.835	0.101835	4	273.611	6.56667	242.5	5.82	0.886294
2015-04-17	8	20	0.079	0.076	0.077	1	0.05	0.045	0.047	5	0.019	0.019	0.021	10	0.06	0.063	0.064	5155.56	157.778	327.778	2077.78	4997.78	101.835	0.101835	4	259.722	6.23333	240	5.76	0.924064
2015-04-21	12	20	0.109	0.113	0.11	1	0.038	0.04	0.039	5	0.019	0.021	0.022	10	0.062	0.063	0.064	7377.78	130	344.444	2100	7247.78	138.778	0.138778	4	262.5	6.3	246.25	5.91	0.938095
2015-04-22	13	20	0.098	0.099	0.098	1	0.045	0.042	0.043	5	0.019	0.018	0.019	10	0.062	0.063	0.064	6555.56	144.444	311.111	2100	6411.11	38.49	0.03849	4	262.5	6.3	244.444	5.86667	0.931217
2015-04-27	18	20	0.079	0.079	0.078	1	0.045	0.046	0.046	5	0.025	0.024	0.025	10	0.064	0.062	0.064	5244.44	152.222	411.111	2111.11	5092.22	38.49	0.03849	4	263.889	6.33333	244.861	5.87667	0.927895
2015-04-29	20	20	0.098	0.1	0.1	1	0.041	0.038	0.04	5	0.012	0.011	0.01	10	0.063	0.064	0.063	6622.22	132.222	183.333	2111.11	6490	76.98	0.07698	4	263.889	6.33333	247.361	5.93667	0.937368
2015-05-01	22	20	0.087	0.084	0.09	1	0.037	0.039	0.038	5	0.008	0.01	0.009	10	0.095	0.098	0.097	5800	126.667	150	3222.22	5673.33	200	0.2	6	268.519	6.44444	257.963	6.19111	0.96069
2015-05-04	25	20	0.087	0.087	0.086	1	0.067	0.049	0.06	5	0.03	0.033	0.035	10	0.095	0.098	0.097	5777.78	195.556	544.444	3222.22	5582.22	38.49	0.03849	6	268.519	6.44444	252.222	6.05333	0.93931
2015-05-06	27	20	0.088	0.09	0.089	1	0.017	0.015	0.016	5	0.045	0.044	0.049	10	0.097	0.099	0.101	5933.33	53.3333	766.667	3300	5880	66.6667	0.0666667	6	275	6.6	270.556	6.49333	0.983838
2015-05-08	29	20	0.101	0.106	0.104	1	0.043	0.04	0.037	5	0.036	0.036	0.037	10	0.093	0.091	0.094	6911.11	133.333	605.556	3088.89	6777.78	167.774	0.167774	6	257.407	6.17778	246.296	5.91111	0.956835
2015-05-11	32	20	0.09	0.092	0.09	1	0.045	0.049	0.047	5	0.033	0.034	0.035	10	0.093	0.091	0.094	6044.44	156.667	566.667	3088.89	5887.78	76.98	0.07698	6	257.407	6.17778	244.352	5.86444	0.949281
2015-05-13	34	20	0.121	0.123	0.123	1	0.026	0.031	0.028	5	0.012	0.012	0.013	10	0.095	0.095	0.096	8155.56	94.4444	205.556	3177.78	8061.11	76.98	0.07698	6	264.815	6.35556	256.944	6.16667	0.97028
2015-05-15	36	20	0.088	0.081	0.088	1	0.031	0.031	0.03	5	0.019	0.017	0.018	10	0.095	0.095	0.096	5711.11	102.222	300	3177.78	5608.89	269.43	0.26943	6	264.815	6.35556	256.296	6.15111	0.967832
2015-05-18	39	20	0.065	0.064	0.065	1	0.026	0.026	0.027	5	0.076	0.082	0.08	15	0.068	0.07	0.069	4311.11	87.7778	1322.22	3450	4223.33	38.49	0.03849	6	287.5	6.9	280.185	6.72444	0.974557
2015-05-22	43	20	0.046	0.047	0.048	1	0.013	0.014	0.015	10	0.057	0.058	0.061	10	0.091	0.094	0.093	3133.33	46.6667	1955.56	3088.89	3086.67	66.6667	0.0666667	6	257.407	6.17778	253.519	6.08444	0.984892
2015-05-25	46	20	0.05	0.051	0.052	1	0.028	0.029	0.029	10	0.061	0.062	0.061	10	0.093	0.094	0.095	3400	95.5556	2044.44	3133.33	3304.44	66.6667	0.0666667	6	261.111	6.26667	253.148	6.07556	0.969504
2015-05-29	50	20	0.037	0.038	0.038	1	0.046	0.046	0.045	10	0.052	0.052	0.051	10	0.093	0.094	0.095	2511.11	152.222	1722.22	3133.33	2358.89	38.49	0.03849	6	261.111	6.26667	248.426	5.96222	0.951418
																										Mean	6.41228
																										SD	0.225923

## Sheet: SSVR
		Peso crisol			Peso seco			Cenizas			SST			SSV			SSTp	SD	SSVp	SD		SRT (SSV)	SRT (SST)
Fecha	Días	1	2	3	1	2	3	1	2	3	1	2	3	1	2	3	g/L	g/L	g/L	g/L	Cicle/day	days	day
2015-04-09	0	23.4866	30.7217	30.9568	23.5299	30.7667	31.0005	23.5026	30.7372	30.9725	4.333	4.505	4.365	2.735	2.956	2.795	4.401	0.0914768	2.82867	0.114282	6	0.678012	0.431273
2015-04-13	4	23.4869	30.7208	30.9578	23.5409	30.7748	31.0127	23.5179	30.751	30.9885	5.397	5.395	5.494	2.299	2.374	2.422	5.42867	0.0565892	2.365	0.0619919	6	1.54373	0.552742
2015-04-15	6	31.8282	31.2621	33.8495	31.8891	31.3233	33.9107	31.8613	31.2953	33.8832	6.09	6.112	6.121	2.776	2.799	2.747	6.10767	0.0159478	2.774	0.0260576	6	1.59609	0.581941
2015-04-17	8	23.4958	30.724	30.9626	23.5642	30.7916	31.0297	23.5311	30.7587	30.9968	6.846	6.763	6.71	3.315	3.292	3.291	6.773	0.0685493	3.29933	0.0135769	6	1.83568	0.629071
2015-04-21	12	31.8337	31.2689	33.85	31.9198	31.3581	33.9391	31.8725	31.3092	33.8902	8.61	8.922	8.916	4.732	4.891	4.898	8.816	0.178426	4.84033	0.0938847	6	2.84502	0.852172
2015-04-22	13	23.5029	30.7155	30.9643	23.6057	30.8173	31.0618	23.5487	30.7596	31.0046	10.284	10.176	9.744	5.701	5.771	5.717	10.068	0.285741	5.72967	0.0366788	6	2.97593	0.914109
2015-04-27	18	31.8437	31.2778	33.8527	31.9298	31.3532	33.9333	31.8815	31.314	33.8895	8.602	7.543	8.057	4.826	3.92	4.375	8.06733	0.529576	4.37367	0.453001	6	1.70447	0.787826
2015-04-29	20	23.5008	30.7155	30.9667	23.5735	30.7908	31.0371	23.5359	30.7524	31.002	7.269	7.529	7.037	3.765	3.837	3.507	7.27833	0.246133	3.703	0.173517	6	2.47969	0.789978
2015-05-01	22	31.8525	31.2842	33.8618	31.938	31.3666	33.9468	31.8918	31.3243	33.9021	8.55	8.239	8.498	4.626	4.223	4.464	8.429	0.166586	4.43767	0.202786	4	4.02936	1.2843
2015-05-04	25	23.5085	30.7211	30.9706	23.591	30.8178	31.0654	23.553	30.7699	31.0186	8.242	9.665	9.484	3.7955	4.786	4.682	9.13033	0.774624	4.42117	0.544333	4	3.52378	1.06486
2015-05-06	27	31.8637	31.2929	33.8712	31.9637	31.3838	33.9724	31.9098	31.3382	33.9192	10.003	9.094	10.117	5.389	4.565	5.32	9.738	0.560626	5.09133	0.457122	4	2.73062	1.09507
2015-05-08	29	23.5202	30.6957	30.9675	23.6227	30.7877	31.0677	23.5684	30.7401	31.0146	10.257	9.202	10.014	5.431	4.763	5.309	9.82433	0.552482	5.16767	0.355721	4	4.43788	1.24059
2015-05-11	32	31.8789	31.3044	33.8809	31.9783	31.4017	33.9903	31.9255	31.3552	33.9379	9.944	9.728	10.933	5.28	4.651	5.235	10.2017	0.642495	5.05533	0.350885	4	3.43537	1.24485
2015-05-13	34	23.5142	30.7053	30.9757	23.5945	30.7773	31.0528	23.5587	30.744	31.0191	8.03	7.203	7.706	3.579	3.331	3.367	7.64633	0.416716	3.42567	0.134005	4	2.01985	1.00065
2015-05-15	36	31.8784	31.3076	33.8779	31.9633	31.3944	33.9654	31.9258	31.3584	33.9269	8.492	8.68	8.758	3.745	3.597	3.855	8.64333	0.136738	3.73233	0.129466	4	2.82657	1.0641
2015-05-18	39	23.5176	30.6888	30.9789	23.5809	30.7524	31.0419	23.552	30.7228	31.0128	6.335	6.359	6.304	2.889	2.953	2.913	6.33267	0.0275741	2.91833	0.0323316	4	1.31905	0.876777
2015-05-22	43	31.8738	31.298	33.8714	31.9332	31.3647	33.9333	31.9123	31.3388	33.9095	5.943	6.664	6.191	2.098	2.589	2.381	6.266	0.366305	2.356	0.246453	4	0.65941	0.580974
2015-05-25	46	23.5013	30.6796	30.9652	23.5634	30.7374	31.0295	23.5386	30.7155	31.0033	6.216	5.782	6.428	2.488	2.199	2.622	6.142	0.329296	2.43633	0.216181	4	0.508653	0.499837
2015-05-29	50	31.8612	31.2852	33.8634	31.9162	31.3436	33.9099	31.9021	31.3285	33.9022	5.5	5.837	4.649	1.417	1.508	0.766	5.32867	0.612252	1.23033	0.40469	4	0.854398	0.606695

## Sheet: SSVE
		Peso crisol			Peso seco			Cenizas			SST			SSV			SSTp	SD	SSVp	SD
Fecha	Días	1	2	3	1	2	3	1	2	3	1	2	3	1	2	3	g/L	g/L	g/L	g/L
2015-04-09	0	24.7906	33.0359	33.0822	24.841	33.0872	33.1335	24.8207	33.0661	33.1123	3.36067	3.42133	3.42267	1.35733	1.404	1.41067	3.40156	0.0354171	1.39067	0.0290593
2015-04-13	4	24.7594	33.0382	33.0858	24.8081	33.0877	33.1348	24.801	33.0797	33.1269	3.25067	3.30267	3.268	0.473333	0.531333	0.527333	3.27378	0.0264771	0.510667	0.0323934
2015-04-15	6	32.0871	17.6915	26.3549	32.1396	17.7442	26.4073	32.1307	17.7352	26.399	3.496	3.51067	3.48867	0.591333	0.598	0.548667	3.49844	0.0112019	0.579333	0.0267665
2015-04-17	8	24.755	33.0471	33.0941	24.8078	33.1024	33.1476	24.7998	33.0922	33.1388	3.518	3.68133	3.56733	0.531333	0.677333	0.588667	3.58889	0.0837731	0.599111	0.0735582
2015-04-21	12	32.0928	17.6949	26.3557	32.1446	17.7468	26.4073	32.1361	17.7381	26.3989	3.45	3.45933	3.436	0.564667	0.58	0.556667	3.44844	0.0117442	0.567111	0.0118572
2015-04-22	13	24.7387	33.0489	33.0922	24.7938	33.1038	33.1475	24.7845	33.0937	33.138	3.66933	3.66067	3.684	0.616	0.677333	0.632	3.67133	0.0117945	0.641778	0.0318143
2015-04-27	18	32.0975	17.6933	26.3595	32.1485	17.7443	26.411	32.1354	17.7317	26.3983	3.404	3.40267	3.43333	0.876	0.842667	0.847333	3.41333	0.0173333	0.855333	0.0180493
2015-04-29	20	24.7289	33.0544	33.1013	24.7752	33.1001	33.1475	24.768	33.0927	33.1397	3.088	3.04267	3.08267	0.482667	0.491333	0.519333	3.07111	0.0247775	0.497778	0.019164
2015-05-01	22	32.1078	17.703	26.3697	32.1575	17.7521	26.4185	32.149	17.7439	26.4104	3.31667	3.274	3.254	0.568667	0.546667	0.536667	3.28156	0.0320093	0.550667	0.0163707
2015-05-04	25	24.729	33.055	33.1082	24.7919	33.1209	33.1723	24.7833	33.1111	33.1625	4.19533	4.39533	4.27067	0.574667	0.654667	0.652667	4.28711	0.101009	0.627333	0.0456216
2015-05-06	27	32.1199	17.7062	26.3756	32.1857	17.7728	26.4433	32.1719	17.7589	26.429	4.3836	4.43867	4.51667	0.9188	0.926667	0.951333	4.44631	0.0668619	0.932267	0.0169742
2015-05-08	29	24.7274	33.0733	33.1314	24.7868	33.1329	33.1906	24.7786	33.1242	33.1813	3.95733	3.97467	3.94667	0.547333	0.582	0.617333	3.95956	0.0141317	0.582222	0.0350005
2015-05-11	32	32.1366	17.7167	26.3918	32.1981	17.7783	26.4531	32.1867	17.7675	26.4421	4.09867	4.108	4.086	0.756	0.720667	0.730667	4.09756	0.011042	0.735778	0.0182127
2015-05-13	34	24.733	33.0815	33.1292	24.7909	33.1386	33.1862	24.7784	33.1257	33.1734	3.856	3.80867	3.79733	0.830667	0.86	0.853333	3.82067	0.0311198	0.848	0.0153768
2015-05-15	36	32.1311	17.7093	26.3853	32.192	17.7701	26.4464	32.1818	17.7608	26.4362	4.058	4.05333	4.07267	0.677333	0.626	0.677333	4.06133	0.0100885	0.660222	0.0296373
2015-05-18	39	24.7121	33.059	33.1172	24.7665	33.1104	33.1739	24.7496	33.096	33.1554	3.62267	3.42867	3.78267	1.12333	0.957333	1.238	3.61133	0.177272	1.10622	0.141114
2015-05-22	43	32.1173	17.7102	26.3899	32.1978	17.7884	26.4739	32.1713	17.7637	26.4447	5.36533	5.214	5.59867	1.76933	1.64533	1.94467	5.39267	0.193785	1.78644	0.150398
2015-05-25	46	24.6933	33.0195	33.0999	24.7847	33.1187	33.1859	24.7499	33.0768	33.1548	6.09467	6.608	5.72933	2.32	2.792	2.07267	6.144	0.441406	2.39489	0.365467
2015-05-29	50	32.108	17.7009	26.3381	32.173	17.7676	26.404	32.162	17.7567	26.3935	4.33533	4.44733	4.392	0.734	0.725333	0.700667	4.39156	0.0560013	0.72	0.0172948

## Sheet: SVI
Fecha	Días	V30	SST	IVL		ρp-ρw	ρp
		mL	g/L	mL/g	L/g	g/L	g/L	g/mL
2015-04-09	0	980	4.401	222.677	0.222677	4.49082	1004.49	1.00449
2015-04-13	4	820	5.42867	151.05	0.15105	6.62033	1006.62	1.00662
2015-04-15	6	750	6.10767	122.796	0.122796	8.14356	1008.14	1.00814
2015-04-17	8	650	6.773	95.9693	0.0959693	10.42	1010.42	1.01042
2015-04-21	12	620	8.816	70.3267	0.0703267	14.2194	1014.22	1.01422
2015-04-22	13	325	10.068	32.2805	0.0322805	30.9785	1030.98	1.03098
2015-04-27	18	225	8.06733	27.8903	0.0278903	35.8548	1035.85	1.03585
2015-04-29	20	160	7.27833	21.9831	0.0219831	45.4896	1045.49	1.04549
2015-05-01	22	175	8.429	20.7617	0.0207617	48.1657	1048.17	1.04817
2015-05-04	25	165	9.13033	18.0716	0.0180716	55.3354	1055.34	1.05534
2015-05-06	27	160	9.738	16.4305	0.0164305	60.8625	1060.86	1.06086
2015-05-08	29	250	9.82433	25.447	0.025447	39.2973	1039.3	1.0393
2015-05-11	32	260	10.2017	25.486	0.025486	39.2372	1039.24	1.03924
2015-05-13	34	200	7.64633	26.1563	0.0261563	38.2317	1038.23	1.03823
2015-05-15	36	250	8.64333	28.924	0.028924	34.5733	1034.57	1.03457
2015-05-18	39	300	6.33267	47.3734	0.0473734	21.1089	1021.11	1.02111
2015-05-22	43	300	6.266	47.8774	0.0478774	20.8867	1020.89	1.02089
2015-05-25	46	900	6.142	146.532	0.146532	6.82444	1006.82	1.00682
2015-05-29	50	1000	5.32867	187.664	0.187664	5.32867	1005.33	1.00533

## Sheet: Granule size
						Maximum feret diameter	Feret Diameter	Median absolute deviation	Circularity	Median absolute deviation	Particle Area	Median absolute deviation	Equivalent diameter	Aspect ratio	Median absolute deviation	Available pictures
				Date	days	F max	Feret	MAD	Circ	MAD	Area	MAD	Deq	AR	MAD
				dd/mm/aa	d	mm	mm	mm	-	-	mm2		mm
Acclimation	Condition 1	Flocs	2015-04-09	2015-04-09	0
			2015-04-13	2015-04-13	4
			2015-04-15	2015-04-15	6
			2015-04-17	2015-04-17	8
			2015-04-21	2015-04-21	12
Granulation			2015-04-22	2015-04-22	13
		Granules	2015-04-27	2015-04-27	18													https://imagej.nih.gov/ij/docs/guide/146-30.html#toc-Subsection-30.7
			2015-04-29	2015-04-28	19	10.02	0.77	0.435143	0.4	0.185325	0.2	0.202375	0.504627	1.84	0.646414
			2015-05-01	2015-04-29	20	8.97	0.95	0.58711	0.38	0.21646	0.26	0.289107	0.575363	1.81	0.689409			Circularity 4π × [Area][Perimeter]2 with a value of 1.0 indicating a perfect circle. As the value approaches 0.0, it indicates an increasingly elongated shape. Values may not be valid for very small particles. Uses the heading Circ.
	Condition 2		2015-05-04	2015-04-30	21	5.47	1.05	0.656792	0.44	0.183842	0.36	0.381028	0.677028	1.79	0.597488			Aspect ratio The aspect ratio of the particle’s fitted ellipse, i.e., [Major Axis][Minor Axis]. If Fit Ellipse is selected the Major and Minor axis are displayed. Uses the heading AR.
			2015-05-06	2015-05-01	22													Feret’s diameter The longest distance between any two points along the selection boundary, also known as maximum caliper. Uses the heading Feret. The angle (0--180 degrees) of the Feret’s diameter is displayed as FeretAngle, as well as the minimum caliper diameter (MinFeret). The starting coordinates of the Feret diameter (FeretX and FeretY) are also displayed (see also Feret's Diameter macro and…
			2015-05-08	2015-05-04	25	11.43	1.41	0.814689	0.52	0.178653	0.79	0.703494	1.00293	1.68	0.532253
			2015-05-11	2015-05-06	27	9.5	1.28	0.822843	0.36	0.127504	0.6	0.708683	0.874039	1.69	0.527806
			2015-05-13	2015-05-07	28	9.53	1.21	0.917729	0.54	0.323207	0.47	0.628622	0.773578	1.96	0.879182
		Fluffly granules	2015-05-15	2015-05-08	29	9.45	1.46	0.965173	0.57	0.235733	0.89	1.0823	1.06451	1.7	0.540408
			2015-05-18	2015-05-11	32	8.06	1.56	0.808017	0.7	0.143812	1.14	1.06451	1.20478	1.56	0.394372
			2015-05-22	2015-05-13	34
			2015-05-25	2015-05-15	36
			2015-05-29	2015-05-18	39
				2015-05-22	43
				2015-05-25	46	13.79	0.83	0.53596	0.32	0.130469	0.14	0.147519	0.422201	2.18	1.08675
				2015-05-29	50

## Sheet: Hoja1
						Settling time	Cycle duration	Aeration rate	Influent concentration
				Day	Days	min	h	L/min	S0
				dd/mm/yy	d				mgCOD/L
	Acclimation	Condition 1	Flocs	2015-04-09	#VALUE!	30	4	2	2311.11
				2015-04-13	#VALUE!	30	4	2	2222.22
				2015-04-15	#VALUE!	30	4	2	2188.89
				2015-04-17	#VALUE!	30	4	2	2077.78
				2015-04-21	#VALUE!	30	4	2	2100							Settling time	Cycle duration	Aeration rate	Influent concentration
	Granulation			2015-04-22	#VALUE!	3	4	2	2100					Day	Days	min	h	L/min	S0
			Granules	2015-04-27	#VALUE!	3	4	2	2111.11					dd/mm/yy	d				mgCOD/L
				2015-04-29	#VALUE!	3	4	2	2111.11		Acclimation	Condition 1	Flocs	42103	0	30	4	2	2311.11
				2015-05-01	#VALUE!	3	4	2	2111.11					42107	4	30	4	2	2222.22
		Condition 2		2015-05-04	#VALUE!	1	6	2.5	3222.22					42109	6	30	4	2	2188.89
				2015-05-06	#VALUE!	1	6	2.5	3300					42111	8	30	4	2	2077.78
				2015-05-08	#VALUE!	1	6	2.5	3088.89					42115	12	30	4	2	2100
				2015-05-11	#VALUE!	1	6	2.5	3088.89		Granulation			42116	13	3	4	2	2100
				2015-05-13	#VALUE!	1	6	2.5	3177.78				Granules	42121	18	3	4	2	2111.11
			Fluffly granules	2015-05-15	#VALUE!	1	6	2.5	3177.78					42123	20	3	4	2	2111.11
				2015-05-18	#VALUE!	1	6	2.5	3450					42125	22	3	4	2	2111.11
				2015-05-22	#VALUE!	1	6	2.5	3088.89			Condition 2		42128	25	1	6	2.5	3222.22
				2015-05-25	#VALUE!	1	6	2.5	3133.33					42130	27	1	6	2.5	3300
				2015-05-29	#VALUE!	1	6	2.5	3133.33					42132	29	1	6	2.5	3088.89
														42135	32	1	6	2.5	3088.89
														42137	34	1	6	2.5	3177.78
													Fluffly granules	42139	36	1	6	2.5	3177.78
														42142	39	1	6	2.5	3450
														42146	43	1	6	2.5	3088.89
														42149	46	1	6	2.5	3133.33
														42153	50	1	6	2.5	3133.33

## Sheet: Hoja3
				Fecha muestreo	Día	T. Sedimentación	Duración del ciclo	Tasa de aereación	[So] Sustrato entrada
				día/mes/año	d	min	h	L/min	mgCOD/L
	Aclimatación	Condición 1		2015-04-09	0	30	4	2
				2015-04-13	4	30	4	2
			Aclimatación	2015-04-15	6	30	4	2
				2015-04-17	8	30	4	2
				2015-04-21	12	30	4	2	2311.11
	Granulación		Inicio	2015-04-22	13	3	4	2
			de la	2015-04-27	18	3	4	2
			granulación	2015-04-29	20	3	4	2
				2015-05-01	22	3	4	2
		Condición 2		2015-05-04	25	1	6	2.5
			Gránulos	2015-05-06	27	1	6	2.5
			maduros	2015-05-08	29	1	6	2.5
				2015-05-11	32	1	6	2.5
				2015-05-13	34	1	6	2.5	3186.11
				2015-05-15	36	1	6	2.5
			Gránulos	2015-05-18	39	1	6	2.5
			filamentosos	2015-05-22	43	1	6	2.5
			Desestabilización	2015-05-25	46	1	6	2.5
				2015-05-29	50	1	6	2.5
